# Supplementary material for: Personal Values for Sustainable Eating: A Preliminary Investigation of a Value-Based Planned Behavior Model
Source: Nutrients. 2025 Jul 4;17(13):2224. doi: 10.3390/nu17132224 (PMC12252425; doi:10.3390/nu17132224)
Supplement: Supplementary file 1 [file nutrients-17-02224-s001.zip]

Archive with 1 entries (1 files):
- nutrients-3679712-supplementary.pdf
